# Supplementary material for: Sheep Infection Trials with ‘Phase-Locked’ Vpma Expression Variants of Mycoplasma agalactiae—Towards Elucidating the Role of a Multigene Family Encoding Variable Surface Lipoproteins in Infection and Disease
Source: Microorganisms. 2022 Apr 14;10(4):815. doi: 10.3390/microorganisms10040815 (PMC9025108; doi:10.3390/microorganisms10040815)
Supplement: Supplementary file 1 [file microorganisms-10-00815-s001.zip]

Archive with 2 entries (2 files):
- microorganisms-1640850-Supplymentary Figures.pdf
- microorganisms-1640850-Supplymentary Tables.pdf
